# Supplementary material for: Infection-Induced Telomere Length Variation: Insights into Pathogenesis of Koala Retrovirus
Source: Viruses. 2025 Nov 17;17(11):1510. doi: 10.3390/v17111510 (PMC12656766; doi:10.3390/v17111510)
Supplement: Supplementary file 1 [file viruses-17-01510-s001.zip]

Archive with 1 entries (1 files):
- viruses-3911637-Supplementary Figures.pdf
